# Supplementary material for: Construction and Validation of a Combined Ferroptosis and Hypoxia Prognostic Signature for Hepatocellular Carcinoma
Source: Front Mol Biosci. 2021 Dec 17;8:809672. doi: 10.3389/fmolb.2021.809672 (PMC8719198; doi:10.3389/fmolb.2021.809672)
Supplement: Supplementary file 4 [file Table1.XLSX]

## Sheet: Sheet1
Protein	Tissues	Patient ID	Age (year)	Gender	AFP (μg/L)	WHO grade	TNM stage
SLC7A11 and PPARGC1A	HCC tissues and adjacent normal liver tissues	SYSMH-HCC-001	46	Female	322	II	I
		SYSMH-HCC-002	68	Female	21.6	I	I
		SYSMH-HCC-003	59	Male	65971	III	III
		SYSMH-HCC-004	63	Male	2.99	II	I
		SYSMH-HCC-005	64	Male	23.9	I	I
		SYSMH-HCC-006	41	Male	9.34	II	III
		SYSMH-HCC-007	28	Female	74647	II	IV
		SYSMH-HCC-008	78	Female	50696	II	II
		SYSMH-HCC-009	74	Male	21569	III	III
TXNRD1	HCC tissues	HPA-82	66	Female	-	-	-
		HPA-929	49	Male	-	-	-
		HPA-1251	69	Male	-	-	-
		HPA-1287	24	Male	-	-	-
		HPA-812	52	Female	-	-	-
		HPA-2652	47	Male	-	-	-
	Normal liver tissues	HPA-1899	29	Female	-	-	-
		HPA-1846	32	Female	-	-	-
		HPA-1720	67	Male	-	-	-
STMN1	HCC tissues	HPA-3215	61	Female	-	-	-
		HPA-2766	73	Female	-	-	-
		HPA-2177	58	Female	-	-	-
		HPA-3196	65	Male	-	-	-
		HPA-2280	80	Male	-	-	-
		HPA-2556	72	Male	-	-	-
	Normal liver tissues	HPA-1846	32	Female	-	-	-
		HPA-3222	63	Female	-	-	-
		HPA-2429	55	Male	-	-	-
UGP2	HCC tissues	HPA-5192	73	Female	-	-	-
		HPA-3477	67	Male	-	-	-
		HPA-5032	58	Female	-	-	-
		HPA-3324	70	Male	-	-	-
		HPA-3196	65	Male	-	-	-
		HPA-4823	25	Female	-	-	-
		HPA-4791	82	Female	-	-	-
	Normal liver tissues	HPA-3402	54	Female	-	-	-
		HPA-3222	63	Female	-	-	-
		HPA-1720	67	Male	-	-	-
SLC2A1	HCC tissues	HPA-2766	73	Female	-	-	-
		HPA-1163	55	Male	-	-	-
		HPA-4791	82	Female	-	-	-
		HPA-1222	43	Female	-	-	-
		HPA-3324	70	Male	-	-	-
		HPA-2556	72	Male	-	-	-
		HPA-3196	65	Male	-	-	-
	Normal liver tissues	HPA-3402	54	Female	-	-	-
		HPA-3222	63	Female	-	-	-
		HPA-1720	67	Male	-	-	-
LDHA	HCC tissues	HPA-3215	61	Female	-	-	-
		HPA-2766	73	Female	-	-	-
		HPA-2177	58	Female	-	-	-
		HPA-3196	65	Male	-	-	-
		HPA-2280	80	Male	-	-	-
		HPA-2556	72	Male	-	-	-
	Normal liver tissues	HPA-3222	63	Female	-	-	-
		HPA-2429	55	Male	-	-	-
		HPA-3378	73	Male	-	-	-
EIF2AK4	HCC tissues	HPA-3215	61	Female	-	-	-
		HPA-2766	73	Female	-	-	-
		HPA-2177	58	Female	-	-	-
		HPA-3196	65	Male	-	-	-
		HPA-2280	80	Male	-	-	-
		HPA-2556	72	Male	-	-	-
	Normal liver tissues	HPA-3222	63	Female	-	-	-
		HPA-2429	55	Male	-	-	-
		HPA-3378	73	Male	-	-	-
ILVBL	HCC tissues	HPA-5035	70	Female	-	-	-
		HPA-3477	67	Male	-	-	-
		HPA-5032	58	Female	-	-	-
		HPA-3324	70	Male	-	-	-
		HPA-3196	65	Male	-	-	-
		HPA-5195	56	Male	-	-	-
		HPA-5037	41	Female	-	-	-
		HPA-4791	82	Female	-	-	-
	Normal liver tissues	HPA-3402	54	Female	-	-	-
		HPA-3222	63	Female	-	-	-
		HPA-1720	67	Male	-	-	-
STC2	HCC tissues	HPA-4969	75	Male	-	-	-
		HPA-3477	67	Male	-	-	-
		HPA-4805	65	Female	-	-	-
		HPA-3324	70	Male	-	-	-
		HPA-3196	65	Male	-	-	-
		HPA-2556	72	Male	-	-	-
		HPA-2766	73	Female	-	-	-
		HPA-4791	82	Female	-	-	-
	Normal liver tissues	HPA-2251	50	Female	-	-	-
		HPA-983	53	Female	-	-	-
		HPA-1720	67	Male	-	-	-
TNM stage based on American Joint Committee on Cancer (AJCC 8th 2017)
